# Supplementary material for: Capturing Amyloid-β Oligomers by Stirring with Microscaled Iron Oxide Stir Bars into Magnetic Plaques to Reduce Cytotoxicity toward Neuronal Cells
Source: Nanomaterials (Basel). 2020 Jun 30;10(7):1284. doi: 10.3390/nano10071284 (PMC7407479; doi:10.3390/nano10071284)
Supplement: Supplementary file 1 [file nanomaterials-10-01284-s001.zip]

Archive with 3 entries (2 files):
- supplementary/
- supplementary/Supplementary Materials.pdf
- supplementary/Video-SI1 and SI2.mp4
